# Supplementary material for: Long-term vemurafenib treatment drives inhibitor resistance through a spontaneous KRAS G12D mutation in a BRAF V600E papillary thyroid carcinoma model
Source: Oncotarget. 2016 Apr 26;7(21):30907–23. doi: 10.18632/oncotarget.9023 (PMC5058727; doi:10.18632/oncotarget.9023)
Supplement: Supplementary file 2 [file oncotarget-07-30907-s002.xlsx]

## Sheet: Sheet1
Detection Primers	KTC1-DMSO	KTC1-VEM1	KTC1-VEM2
ABL1 E255K G763A	WT	WT	WT
ABL1 E255V A764T	WT	WT	WT
ABL1 F311LI T931CA	WT	WT	WT
ABL1 F317L C951GA	WT	WT	WT
ABL1 F317L T949C	WT	WT	WT
ABL1 F359VI T1075GA	WT	WT	WT
ABL1 G250E G749A	WT	WT	WT
ABL1 H396RP A1187GC	WT	WT	WT
ABL1 L248V C742G	WT	WT	WT
ABL1 M351T T1025C	WT	WT	WT
ABL1 Q252H G756TC	WT	WT	WT
ABL1 T315IN C944TA	WT	WT	WT
ABL1 Y253F A758T	WT	WT	WT
ABL1 Y253H T757C	WT	WT	WT
ACVR2A K435EQX A1303GCT	WT	WT	WT
AKT1 E17K G49A	WT	WT	WT
AKT2 E17K G49A	WT	WT	WT
AKT3 E17K G49A	WT	WT	WT
ALK F1174CS T3521GC	WT	WT	WT
ALK F1174L C3522AG	WT	WT	WT
ALK F1174LIV T3520CAG	WT	WT	WT
ALK F1245C T3734G	WT	WT	WT
ALK F1245L C3735AG	WT	WT	WT
ALK F1245VI T3733GA	WT	WT	WT
ALK I1171N T3512A	WT	WT	WT
ALK R1275QL G3824AT	WT	WT	WT
APC R1450X C4348T	WT	WT	WT
ARID1A R1989RXG C5965ATG	WT	WT	WT
AURKA H86Y C256T	WT	WT	WT
AURKA L318V C952G	WT	WT	WT
AURKA S398L C1193T	WT	WT	WT
AURKB E274Q G820C	WT	WT	WT
AURKB V47D T140A	WT	WT	WT
AURKB V57M G169A	WT	WT	WT
AURKC E114Q G340C	WT	WT	WT
AURKC E136Q G406C	WT	WT	WT
AURKC H210Q C630A	WT	WT	WT
AURKC H52D C154G	WT	WT	WT
AURKC S227A T679G	WT	WT	WT
BCOR N1407STI A4220GCT	WT	WT	WT
BRAF D594GV A1781GT	WT	WT	WT
BRAF E586K G1756A	WT	WT	WT
BRAF G464EVA G1391ATC	WT	WT	WT
BRAF G464R G1390CA	WT	WT	WT
BRAF G466EVA G1397ATC	WT	WT	WT
BRAF G466R G1396CA	WT	WT	WT
BRAF G469EVA G1406ATC	WT	WT	WT
BRAF G469R G1405CA	WT	WT	WT
BRAF K601E A1801G	WT	WT	WT
BRAF K601NN A1803TC	WT	WT	WT
BRAF L597RQ T1790GA	WT	WT	WT
BRAF L597V C1789G	WT	WT	WT
BRAF V600EAG T1799ACG F	AT	AT	AT
BRAF V600EAG T1799ACG R	TA	TA	TA
BRAF V600LM G1798TA	WT	WT	WT
BRAF V600VVV G1800ATC	WT	WT	WT
BRAF Y472SC A1415CG	WT	WT	WT
CBL C384R T1150C	WT	WT	WT
CBL C384Y G1151A	WT	WT	WT
CBL C404RS T1210CA	WT	WT	WT
CBL C404YS G1211AC	WT	WT	WT
CBL L380P T1139C	WT	WT	WT
CBL R420QPL G1259ACT	WT	WT	WT
CC2D1A L913V C3036G	WT	WT	WT
CDK4 R24C C70T	WT	WT	WT
CDK4 R24H G71A	WT	WT	WT
CHEK2 K373AQX A1117GCT	WT	WT	WT
CREBBP R1446C C4336T	WT	WT	WT
CREBBP R1446LH G4337TA	WT	WT	WT
CREBBP Y1503D T4507G	WT	WT	WT
CREBBP Y1503F A4508T	WT	WT	WT
CRLF2 F232C T695G	WT	WT	WT
CSF1R G413S G1237A	WT	WT	WT
CSF1R L301F G903CT	WT	WT	WT
CSF1R L301SX T902CA	WT	WT	WT
CSF1R L301V T901G	WT	WT	WT
CSF1R Y969DHN T2905GCA	WT	WT	WT
CSF1R Y969FC A2906TG	WT	WT	WT
CSMD1 A409S G1225T	WT	WT	WT
CSMD1 E616K G1846A	WT	WT	WT
CSMD1 Q2270R A6809G	WT	WT	WT
CSMD1 Q3005X C9013T	WT	WT	WT
CSMD1 T1464R C4391G	WT	WT	WT
CTNNB1 D32AGV A95CGT	WT	WT	WT
CTNNB1 D32HNY G94CAT	WT	WT	WT
CTNNB1 G34EVA G101ATC	WT	WT	WT
CTNNB1 H36PRY A107CGT	WT	WT	WT
CTNNB1 I35NST T104AGC	WT	WT	WT
CTNNB1 S33APT T97GCA	WT	WT	WT
CTNNB1 S37APT T109GCA	WT	WT	WT
CTNNB1 S37CFY C110GTA	WT	WT	WT
CTNNB1 S45APT T133GCA	WT	WT	WT
CTNNB1 S45CFY C134GTA	WT	WT	WT
CTNNB1 T41APS A121GCT	WT	WT	WT
CTNNB1 T41INS C122TAG	WT	WT	WT
DDR1 A496S G1486T	WT	WT	WT
DDR1 A819V C2456T	WT	WT	WT
DDR1 G234D G701A	WT	WT	WT
DDR1 T57A A169G	WT	WT	WT
DDR1 W385C G1155T	WT	WT	WT
DDR2 N456S A1367G	WT	WT	WT
DDR2 P815L C2444T	WT	WT	WT
DDR2 R105S C313A	WT	WT	WT
DNMT3A R882SC C2644AT	WT	WT	WT
EGFR A289VD C866TA	WT	WT	WT
EGFR E709AVG A2126CTG	WT	WT	WT
EGFR E709KQ G2125AC	WT	WT	WT
EGFR G598V G1793T	WT	WT	WT
EGFR G719AD G2156CA	WT	WT	WT
EGFR G719CS G2155TA	WT	WT	WT
EGFR K860I A2579T	WT	WT	WT
EGFR L833V T2497G	WT	WT	WT
EGFR L858R T2573G	WT	WT	WT
EGFR L861QR T2582AG	WT	WT	WT
EGFR S720P T2158C	WT	WT	WT
EGFR T790M C2369T	WT	WT	WT
EGFR T854I C2561T	WT	WT	WT
EGFR Y813C A2438G	WT	WT	WT
EPHA3 K761NN G2283TC	WT	WT	WT
ERBB2 D769H G2305C	WT	WT	WT
ERBB2 G776S G2326A	WT	WT	WT
ERBB2 G776V G2327T	WT	WT	WT
ERBB2 H878Y C2632T	WT	WT	WT
ERBB2 L755S T2264C	WT	WT	WT
ERBB2 S310FY C929TA	WT	WT	WT
ERBB2 V777A T2330C	WT	WT	WT
ERBB2 V842I G2524A	WT	WT	WT
ESR1 D538G A1613G	WT	WT	WT
ESR1 Y537C A1610G	WT	WT	WT
ESR1 Y537N T1609A	WT	WT	WT
EZH2 Y646CFS A1937GTC	WT	WT	WT
EZH2 Y646HNC T1936CAG	WT	WT	WT
FBXO4 P76T C226A	WT	WT	WT
FBXW7 R465C C1393T	WT	WT	WT
FBXW7 R465HL G1394AT	WT	WT	WT
FBXW7 R479QL G1436AT	WT	WT	WT
FBXW7 R505CS C1513TA	WT	WT	WT
FBXW7 R505HLP G1514ATC	WT	WT	WT
FBXW7 S582L C1745T	WT	WT	WT
FGFR1 P252T C754A	WT	WT	WT
FGFR1 S125L C374T	WT	WT	WT
FGFR2 N549KK T1647GA	WT	WT	WT
FGFR2 S252W C755G	WT	WT	WT
FGFR3 G370C G1108T	WT	WT	WT
FGFR3 G380R G1138A	WT	WT	WT
FGFR3 G697C G2089T	WT	WT	WT
FGFR3 R248C C742T	WT	WT	WT
FGFR3 S371C A1111T	WT	WT	WT
FGFR3 Y373C A1118G	WT	WT	WT
FLT3 D324N G970A	WT	WT	WT
FLT3 D835AVG A2504CTG	WT	WT	WT
FLT3 D835EE T2505AG	WT	WT	WT
FLT3 D835HNY G2503CAT	WT	WT	WT
FLT3 I836LFG A2506CTG	WT	WT	WT
FLT3 I836M C2508G	WT	WT	WT
FLT3 I836SN T2507GA	WT	WT	WT
FOXL2 C134W C402G	WT	WT	WT
GATA1 M1I G3TA	WT	WT	WT
GATA1 M1TRK T2CGA	WT	WT	WT
GATA1 M1VL A1GC	WT	WT	WT
GATA1 V74IF G220AT	WT	WT	WT
GATA2 L359V T1075G	WT	WT	WT
GNA11 Q209LP A626TC	WT	WT	WT
GNA11 R183C C547T	WT	WT	WT
GNAQ Q209H A627T	WT	WT	WT
GNAQ Q209LPR A626TCG	WT	WT	WT
GNAS R201H G602A	WT	WT	WT
GNAS R201SC C601AT	WT	WT	WT
GRM3 E870K G2608A	WT	WT	WT
HRAS E62G A185G	WT	WT	WT
HRAS G12DAV G35ACT	WT	WT	WT
HRAS G13DAV G38ACT	WT	WT	WT
HRAS G13SRC G37ACT	WT	WT	WT
HRAS Q61EKX C181GAT	WT	WT	WT
HRAS Q61HHQ G183CTA	WT	WT	WT
HRAS Q61LPR A182TCG	WT	WT	WT
HSP90AA1 D854G A2561G	WT	WT	WT
HSP90AA1 E327D G981C	WT	WT	WT
HSP90AA1 E351Q G1051C	WT	WT	WT
HSP90AA1 N566T A1697C	WT	WT	WT
HSP90AA1 P48S C142T	WT	WT	WT
HSP90AA1 R323G C967G	WT	WT	WT
HSP90AB1 E471Q G1411C	WT	WT	WT
HSP90AB1 G713G C2139T	WT	WT	WT
HSP90AB1 M125I G375A	WT	WT	WT
IDH1 G70D G209A	WT	WT	WT
IDH1 R132CGS C394TGA	WT	WT	WT
IDH1 R132HL G395AT	WT	WT	WT
IDH2 R140LQ G419TA	WT	WT	WT
IDH2 R140W C418T	WT	WT	WT
IDH2 R172GW A514GT	WT	WT	WT
IDH2 R172MK G515TA	WT	WT	WT
IDH2 R172S G516T	WT	WT	WT
JAK1 R724H G2171A	WT	WT	WT
JAK1 V658F G1972T	WT	WT	WT
JAK2 F683G A2047G	WT	WT	WT
JAK2 K539E A1615G	WT	WT	WT
JAK2 R564QL G1691AT	WT	WT	WT
JAK2 R683S A2049CT	WT	WT	WT
JAK2 R683TK G2048CA	WT	WT	WT
JAK2 V617F G1849T	WT	WT	WT
JAK2 V617FI G1849TA	WT	WT	WT
JAK3 A572V C1715T	WT	WT	WT
JAK3 Q501H G1503T	WT	WT	WT
JAK3 R657Q G1970A	WT	WT	WT
KIT D816GVA A2447GTC	WT	WT	WT
KIT D816HNY G2446CAT	WT	WT	WT
KIT K642E A1924G	WT	WT	WT
KIT L576P T1727C	WT	WT	WT
KIT N566D A1696G	WT	WT	WT
KIT N822KNK T2466GCA	WT	WT	WT
KIT N822YHD A2464TCG	WT	WT	WT
KIT R634W C1900T	WT	WT	WT
KIT V559ADG T1676CAG	WT	WT	WT
KIT V560DGA T1679AGC	WT	WT	WT
KIT V654A T1961C	WT	WT	WT
KIT V825A T2474C	WT	WT	WT
KIT W557CX G1671TA	WT	WT	WT
KIT W557RRG T1669CAG	WT	WT	WT
KIT Y553N T1657A	WT	WT	WT
KIT Y823DN T2467GA	WT	WT	WT
KRAS A146PT G436CA	WT	WT	WT
KRAS A59GE C176GA	WT	WT	WT
KRAS G10R G28A	WT	WT	WT
KRAS G12D G35A F	WT	WT	AG
KRAS G12DAV G35ACT F	WT	WT	AG
KRAS G12DAV G35ACT R	WT	WT	GA
KRAS G12SRC G34ACT	WT	WT	WT
KRAS G13DAV G38ACT	WT	WT	WT
KRAS G13SRC G37ACT	WT	WT	WT
KRAS K117NN A351CT	WT	WT	WT
KRAS L19FF G57CT	WT	WT	WT
KRAS Q61EKX C181GAT	WT	WT	WT
KRAS Q61HHQ A183CTG	WT	WT	WT
KRAS Q61LPR A182TCG	WT	WT	WT
KRAS V14I G40A	WT	WT	WT
MAP2K1 E203KQ G607AC	WT	WT	WT
MAP2K1 F53CS T158GC	WT	WT	WT
MAP2K1 P124L C371T	WT	WT	WT
MAP2K1 P124TS C370AT	WT	WT	WT
MAP2K2 E207KQ G619AC	WT	WT	WT
MAP2K7 D290D C870T	WT	WT	WT
MAP2K7 R162C C484T	WT	WT	WT
MAP2K7 R162H G485A	WT	WT	WT
MAP2K7 S271T T811A	WT	WT	WT
MAP2K7 S311L C932T	WT	WT	WT
MED12 G44AVD G131CTA	WT	WT	WT
MED12 G44CRS G130TCA	WT	WT	WT
MED12 L36R T107G	WT	WT	WT
MED12 Q43P A128C	WT	WT	WT
MET H1094LR A3281TG	WT	WT	WT
MET H1094Y C3280T	WT	WT	WT
MET H1112RL A3335GT	WT	WT	WT
MET H1112Y C3334T	WT	WT	WT
MET M1131T T3392C	WT	WT	WT
MET M1268T T3803C	WT	WT	WT
MET N375S A1124G	WT	WT	WT
MET R988C C2962T	WT	WT	WT
MET T1010I C3029T	WT	WT	WT
MET Y1230H T3688C	WT	WT	WT
MET Y1248C A3743G	WT	WT	WT
MET Y1248HD T3742CG	WT	WT	WT
MET Y1253D T3757G	WT	WT	WT
MGA T1747N C5421A	WT	WT	WT
MPL S505C A1513T	WT	WT	WT
MPL W515CCX G1545CTA	WT	WT	WT
MPL W515LRX G1544TCA	WT	WT	WT
MYD88 L265P T794C	WT	WT	WT
NFE2L2 D29H G85C	WT	WT	WT
NOTCH1 F1593CS T4778GC	WT	WT	WT
NOTCH1 L1586PRQ T4757CGA	WT	WT	WT
NOTCH1 L1594P T4781C	WT	WT	WT
NOTCH1 L1679PQ T5036CA	WT	WT	WT
NRAS A146T G436A	WT	WT	WT
NRAS G12D G35A F	WT	WT	WT
NRAS G12DAV G35ACT F	WT	WT	WT
NRAS G12DAV G35ACT R	WT	WT	WT
NRAS G12SRC G34ACT	WT	WT	WT
NRAS G13D G38A F	WT	WT	WT
NRAS G13DAV G38ACT F	WT	WT	WT
NRAS G13DAV G38ACT R	WT	WT	WT
NRAS G13SRC G37ACT	WT	WT	WT
NRAS Q61EKX C181GAT	WT	WT	WT
NRAS Q61HHQ A183TCG	WT	WT	WT
NRAS Q61RPL A182GCT	WT	WT	WT
PAX5 P80R C239G	WT	WT	WT
PDGFRA D842V A2525T	WT	WT	WT
PDGFRA D842YN G2524TA	WT	WT	WT
PDGFRA N659K C1977A	WT	WT	WT
PDGFRA N659Y A1975T	WT	WT	WT
PDGFRA V561D T1682A	WT	WT	WT
PIK3CA A1046V C3137T	WT	WT	WT
PIK3CA C420R T1258C	WT	WT	WT
PIK3CA E110K G328A	WT	WT	WT
PIK3CA E418K G1252A	WT	WT	WT
PIK3CA E453K G1357A	WT	WT	WT
PIK3CA E542K G1624A F	WT	WT	WT
PIK3CA E542K G1624A R	WT	WT	WT
PIK3CA E542KQ G1624AC R	WT	WT	WT
PIK3CA E542VG A1625TG	WT	WT	WT
PIK3CA E545AGV A1634CGT	WT	WT	WT
PIK3CA E545D G1635CT	WT	WT	WT
PIK3CA E545K G1633A R	WT	WT	WT
PIK3CA E545K G1633AC R	WT	WT	WT
PIK3CA E545KQ G1633AC	WT	WT	WT
PIK3CA E545KQ G1633AC F	WT	WT	WT
PIK3CA F909L C2727G	WT	WT	WT
PIK3CA G1049R G3145C	WT	WT	WT
PIK3CA G118D G353A	WT	WT	WT
PIK3CA H1047RL A3140GT F	WT	WT	WT
PIK3CA H1047RL A3140GT R	WT	WT	WT
PIK3CA H1047Y C3139T	WT	WT	WT
PIK3CA H701P A2102C	WT	WT	WT
PIK3CA K111N G333C	WT	WT	WT
PIK3CA M1043I G3129ATC	WT	WT	WT
PIK3CA M1043V A3127G	WT	WT	WT
PIK3CA N345K T1035A	WT	WT	WT
PIK3CA P539R C1616G	WT	WT	WT
PIK3CA Q060K C178A	WT	WT	WT
PIK3CA Q546EK C1636GA	WT	WT	WT
PIK3CA Q546LPR A1637TCG	WT	WT	WT
PIK3CA R088Q G263A	WT	WT	WT
PIK3CA S405F C1214T	WT	WT	WT
PIK3CA T1025SA A3073TG	WT	WT	WT
PIK3CA Y1021C A3062G	WT	WT	WT
PIK3CA Y1021HN T3061CA	WT	WT	WT
PPP2R1A P179RL C536GT	WT	WT	WT
PPP2R1A R183GW C547GT	WT	WT	WT
PPP2R1A R183Q G548A	WT	WT	WT
PPP2R1A S256FY C767TA	WT	WT	WT
PPP2R1A W257C G771T	WT	WT	WT
PPP2R1A W257G T769G	WT	WT	WT
PRKCA D467N G1399A	WT	WT	WT
PRKCA D641G A1922G	WT	WT	WT
PRKCA E593E G1779A	WT	WT	WT
PRKCA P613S C1837T	WT	WT	WT
PRKCA P98S C292T	WT	WT	WT
PRKCA R161Q G482A	WT	WT	WT
PRKCA S272N G815A	WT	WT	WT
PRKCB C386S T1156A	WT	WT	WT
PRKCB G262V G785T	WT	WT	WT
PRKCB G585S G1753A	WT	WT	WT
PRKCB V144M G430A	WT	WT	WT
PRKCB V496M G1486A	WT	WT	WT
PTEN R130LPQ G389TCA	WT	WT	WT
PTEN R130XGR C388TGA	WT	WT	WT
PTEN R173C C517T	WT	WT	WT
PTEN R173HPL G518ACT	WT	WT	WT
PTEN R233X C697T	WT	WT	WT
PTEN R335X C1003T	WT	WT	WT
PTPN11 A72DCV C215ATG	WT	WT	WT
PTPN11 D61GV A181GT	WT	WT	WT
PTPN11 D61HNY G181CAT	WT	WT	WT
PTPN11 E69K G205A	WT	WT	WT
PTPN11 E76AGV A227CGT	WT	WT	WT
PTPN11 E76QK G226CA	WT	WT	WT
PTPN11 G503R G1507AC	WT	WT	WT
PTPN11 G60AV G179CT	WT	WT	WT
PTPN11 G60R G178C	WT	WT	WT
PTPN11 S502L C1505T	WT	WT	WT
PTPN11 T73I C218T	WT	WT	WT
RAF1 A319S G955T	WT	WT	WT
RAF1 L613V C1837G	WT	WT	WT
RAF1 N115S A344G	WT	WT	WT
RAF1 S259A T775G	WT	WT	WT
RAF1 Y340D T1018G	WT	WT	WT
RET C634R T1900C	WT	WT	WT
RET C634W C1902G	WT	WT	WT
RET C634Y G1901A	WT	WT	WT
RET M918T T2753C	WT	WT	WT
RPL22 K15TRM A44CGT	WT	WT	WT
RUNX1 D198GV A593GT	WT	WT	WT
RUNX1 D198N G592A	WT	WT	WT
RUNX1 R107C C319T	WT	WT	WT
RUNX1 R166GX C496GT	WT	WT	WT
RUNX1 R201Q G602A	WT	WT	WT
RUNX1 R204Q G611A	WT	WT	WT
RUNX1 W106C G318T	WT	WT	WT
SFRS9 Y192X C722A	WT	WT	WT
SMAD9 C436XWC C1308AGT	WT	WT	WT
SMO A324T G970A	WT	WT	WT
SMO T640A A1918G	WT	WT	WT
SRC Q531X C1591T	WT	WT	WT
STK11 D194NY G580AT	WT	WT	WT
STK11 D194V A581T	WT	WT	WT
STK11 F354L C1062G	WT	WT	WT
STK11 P281L C842T	WT	WT	WT
STK11 Q170X C508T	WT	WT	WT
STK11 Q37X C109T	WT	WT	WT
TGM2 S212P T734C	WT	WT	WT
TP53 I195S T584G	WT	WT	WT
TP53 M237I G711A	WT	WT	WT
TP53 N239D A715G	WT	WT	WT
TP53 R175HP G524AC	WT	WT	WT
TP53 R196X C586T	WT	WT	WT
TP53 R213Q G638A	WT	WT	WT
TP53 R213X C637T	WT	WT	WT
TP53 R273C C817T	WT	WT	WT
TP53 R273PLH G818CTA	WT	WT	WT
TP53 R282W C844T	WT	WT	WT
TP53 Y220CS A659GC	WT	WT	WT
TP53 Y220HN T658CA	WT	WT	WT
TP53 Y234CF A701GT	WT	WT	WT
TP53 Y234NHD T700ACG	WT	WT	WT
TSHR A623V C1868T	WT	WT	WT
TSHR D633HY G1897CT	WT	WT	WT
TSHR F631ILV T1891ACG	WT	WT	WT
TSHR F631L C1893A	WT	WT	WT
TSHR I486F A1456T	WT	WT	WT
TSHR I568T T1703C	WT	WT	WT
TSHR I630L A1888C	WT	WT	WT
TSHR L512QR T1535AG	WT	WT	WT
TSHR M453T T1358C	WT	WT	WT
TSHR P639SA C1915TG	WT	WT	WT
TSHR S281INT G842TAC	WT	WT	WT
TSHR S425I G1274T	WT	WT	WT
TSHR S505N G1514A	WT	WT	WT
TSHR T632I C1895T	WT	WT	WT
TSHR V656FI G966TA	WT	WT	WT
U2AF1 S34CYF C101GAT	WT	WT	WT
